# Supplementary material for: Transcriptome analysis indicates TFEB1 and YEATS4 as regulatory transcription factors for drug resistance of ovarian cancer
Source: Oncotarget. 2015 Aug 17;6(31):31030–8. doi: 10.18632/oncotarget.5208 (PMC4741586; doi:10.18632/oncotarget.5208)
Supplement: Supplementary file 3 [file oncotarget-06-31030-s003.xlsx]

## Sheet: Sheet1
TF.symbol	Target.symbol	MI
ZNF160	PDE4C	0.7222
AEBP1	COL1A1	0.695
ZNF160	PGF	0.6888
AEBP1	COL5A1	0.6492
SNAI2	COL6A3	0.6208
ZNF160	ZC3H7B	0.6115
ZNF160	FBXW12	0.601
AEBP1	COL6A3	0.5944
AEBP1	COL3A1	0.5941
AEBP1	COL1A2	0.5875
AEBP1	COL5A2	0.58
AEBP1	MMP2	0.5794
ZNF160	RIOK3	0.576
AEBP1	SPARC	0.5614
AEBP1	THBS2	0.5606
SNAI2	COL3A1	0.5582
AEBP1	VCAN	0.5572
AEBP1	FBN1	0.5556
ZNF160	HAUS2	0.5534
SNAI2	COL1A1	0.5311
ZNF160	ZNF721	0.5266
AEBP1	CDH11	0.5229
ZNF160	SLC35E1	0.5228
SNAI2	COL1A2	0.5211
SNAI2	FBN1	0.521
SNAI2	COL5A1	0.5201
SNAI2	CDH11	0.5177
SNAI2	SPARC	0.5151
ZNF160	USP34	0.5151
SNAI2	COL5A2	0.5112
AEBP1	COL6A2	0.5107
EGR1	FOS	0.5101
FOS	EGR1	0.5101
ZNF160	ATP8B1	0.5085
FOS	DUSP1	0.5062
SNAI2	DCN	0.5048
TFEC	CD53	0.499
HOXB6	HOXB5	0.4936
HOXB5	HOXB6	0.4936
ZNF160	KLHL24	0.4919
TFEC	CD86	0.486
ZNF160	NACAP1	0.4853
AEBP1	COL10A1	0.4844
TFEC	SAMSN1	0.4757
AEBP1	INHBA	0.4752
AEBP1	DCN	0.4717
TFEC	LAPTM5	0.4717
HCLS1	CD53	0.4698
HCLS1	LAPTM5	0.4682
SNAI2	FAP	0.4669
SNAI2	VCAN	0.4662
AEBP1	LUM	0.4631
TFEC	FCER1G	0.4623
HCLS1	IL10RA	0.4606
ZNF160	ALMS1	0.4602
AEBP1	FN1	0.4592
SNAI2	COL6A2	0.4576
FOSB	FOS	0.4574
FOS	FOSB	0.4574
TFEC	C1QA	0.4572
TFEC	TYROBP	0.4563
SNAI2	LUM	0.4549
SNAI2	MMP2	0.4537
AEBP1	SERPINF1	0.4529
HCLS1	EVI2B	0.4515
AEBP1	COL11A1	0.4514
AEBP1	FAP	0.4507
SNAI2	CTSK	0.4486
AEBP1	SNAI2	0.4481
SNAI2	AEBP1	0.4481
SNAI2	SERPINF1	0.4479
AEBP1	ZEB1	0.4477
TFEC	PTPRC	0.4467
AEBP1	CTSK	0.4442
HCLS1	CYBB	0.4438
AEBP1	PCOLCE	0.4416
TFEC	GPR65	0.4402
SNAI2	COL6A1	0.4368
TFEC	MS4A6A	0.4349
TFEC	CD48	0.4322
AEBP1	CRISPLD2	0.4315
SNAI2	PCOLCE	0.4305
HCLS1	FCER1G	0.4269
TFEC	EVI2B	0.425
AEBP1	FILIP1L	0.4229
TFEC	C1QB	0.4228
AEBP1	COL6A1	0.4224
HCLS1	C1QA	0.4213
ZNF160	DIP2A	0.4198
TFEC	FCGR1B	0.4188
TFEC	C3AR1	0.4187
AEBP1	GLT8D2	0.4173
HCLS1	AIF1	0.4169
TFEC	MNDA	0.4135
ZNF160	LRRFIP1	0.4126
ZNF160	FKSG49	0.4125
AEBP1	ACTA2	0.4121
HCLS1	MS4A6A	0.4115
AEBP1	LRRC15	0.411
SNAI2	GLT8D2	0.4104
HCLS1	PTPRC	0.4093
PEG3	COLEC11	0.4065
TCF21	C7	0.4063
SNAI2	COPZ2	0.4059
FOXM1	CDCA3	0.4054
HCLS1	C1QB	0.4053
TFEC	CLEC7A	0.4052
HCLS1	LAIR1	0.4043
CTBP1	WHSC2	0.4022
AEBP1	HEPH	0.402
AEBP1	SFRP4	0.4013
SNAI2	ADAM12	0.4009
TFEC	FGL2	0.3995
HCLS1	LCP2	0.3984
TFEC	PLEK	0.3983
TFEC	SRGN	0.3973
SMARCA4	TNPO2	0.3968
AEBP1	BGN	0.3963
TFEC	CD163	0.3956
ZNF587	ZNF814	0.3954
ZNF160	DBT	0.3952
TFEC	AIF1	0.3939
AEBP1	OLFML1	0.3938
ZNF160	SLC25A16	0.3932
SNAI2	COLEC12	0.3931
SNAI2	HEPH	0.3925
TFEC	IL10RA	0.3924
AEBP1	ECM1	0.3923
ZNF160	MRP63	0.3918
FOS	ZFP36	0.3914
HCLS1	SLCO2B1	0.3907
HCLS1	CD14	0.3896
ZNF160	NPIPL3	0.3891
ZNF160	UBQLN4	0.3883
HCLS1	CD86	0.3882
MYBL2	UBE2C	0.3875
FOSB	ZFP36	0.3869
TFEC	RNASE6	0.3861
HCLS1	C3AR1	0.3859
HCLS1	TYROBP	0.3853
TFEC	LCP2	0.3852
STAT1	RSAD2	0.3851
SNAI2	OLFML2B	0.3843
TFEC	LAIR1	0.3832
AEBP1	ADAM12	0.3831
TFEC	CYBB	0.3805
AEBP1	ANGPTL2	0.3803
HCLS1	ITGB2	0.3802
STAT1	TAP1	0.3797
HCLS1	SAMSN1	0.3791
PTTG1	HMMR	0.3789
CREB3L1	COL1A1	0.3785
CREB3L1	COL6A1	0.3783
AEBP1	RAB31	0.3775
TFEC	GIMAP4	0.3775
HCLS1	FCGR2A	0.3766
AEBP1	NUAK1	0.3764
HCLS1	MNDA	0.376
HOXD1	HOXD3	0.3753
HOXD3	HOXD1	0.3753
ETV1	VCAN	0.3753
HCLS1	CSF1R	0.374
PEG3	STAR	0.3729
SNAI2	POSTN	0.3725
ZNF160	POLR1B	0.3724
HCLS1	FGL2	0.3718
CREB3L1	COL6A3	0.3717
STAT1	IFI6	0.3717
ZNF160	FGFR1	0.3715
SNAI2	ZEB1	0.3706
STAT1	ISG15	0.3705
NR4A1	FOSB	0.3703
FOSB	NR4A1	0.3703
TFEC	IFI30	0.3703
HCLS1	CD163	0.37
CREB3L1	COL6A2	0.3697
TFEC	CCR1	0.3693
AEBP1	RCN3	0.3691
CREB3L1	COL5A1	0.3674
SNAI2	LHFP	0.3671
TFEC	FCGR2B	0.3654
AEBP1	MMP11	0.3653
ZMYM2	PDE4C	0.3649
AEBP1	LOX	0.3648
SNAI2	LOX	0.3642
STAT1	OAS2	0.3637
AEBP1	PMP22	0.3632
ZNF160	MZT2B	0.3632
AEBP1	TIMP3	0.3617
HCLS1	SASH3	0.3607
TFEC	TLR2	0.3604
HCLS1	SLA	0.3603
TFEC	FYB	0.3603
TFEC	SLAMF8	0.3595
HMGA2	IGF2BP2	0.359
AEBP1	THBS1	0.3588
HCLS1	PLEK	0.3587
TFEC	SLA	0.3582
AEBP1	LOXL2	0.3577
HCLS1	FYB	0.357
TFEC	GMFG	0.3567
ZNF160	LOC728093	0.3567
TFEC	2015-03-01	0.3561
STAT1	IFI44	0.356
ZMYM2	ZNF160	0.3555
ZNF160	ZMYM2	0.3555
HCLS1	HCK	0.3551
SMARCA4	ILF3	0.3548
TFEC	FCGR2A	0.3542
ZNF160	NKTR	0.3536
PTTG1	KIF20A	0.3527
TFEC	CTSS	0.352
ZMYM2	PGF	0.352
HCLS1	FCGR2B	0.3519
SNAI2	LAMA4	0.3519
TFEC	SASH3	0.351
HCLS1	GIMAP4	0.3501
ETV1	COL5A2	0.3498
AEBP1	ECM2	0.3497
TFEC	ADAMDEC1	0.3497
ETV1	DCN	0.3496
SNAI2	ECM2	0.3488
ETV1	COL3A1	0.3483
ETV1	COL6A3	0.3482
CTBP1	GAK	0.348
ETV1	CDH11	0.3479
ZNF160	TRA2A	0.3477
STAT1	IFIH1	0.3476
AEBP1	NBL1	0.3471
HCLS1	RNASE6	0.3471
ZNF160	PRDX2	0.347
HCLS1	GPR65	0.3469
ZNF7	ZNF16	0.3469
ZNF160	ANKRD36B	0.3469
ZNF16	ZNF7	0.3469
FLI1	PTPRC	0.3468
CREB3L1	COL1A2	0.3468
AEBP1	PDGFRA	0.3467
STAT1	CXCL11	0.3465
HCLS1	CCR1	0.3461
FOXM1	NCAPD2	0.345
BUD31	ZNHIT1	0.3449
ILF2	MRPL9	0.3446
TFEC	CD14	0.3444
AEBP1	EDNRA	0.3441
TFEC	FCGR2C	0.3439
TFEC	MS4A4A	0.3438
STAT1	XAF1	0.3438
HCLS1	CSF2RB	0.3433
PTTG1	PTTG3P	0.3428
IRF1	PSMB9	0.3424
TFEC	HCK	0.3424
SNAI2	NID1	0.3421
PEG3	C7	0.342
ZNF160	TSR1	0.3416
AEBP1	NTM	0.3411
AEBP1	PDPN	0.3409
ETV1	MMP2	0.3409
TFEC	EVI2A	0.3408
STAT1	GBP1	0.3403
STAT1	LAMP3	0.3402
HCLS1	FCGR1B	0.3397
CREB3L1	CDH11	0.3396
TFEC	APOC1	0.3395
TFEC	LST1	0.3395
ETV1	COL5A1	0.3393
AEBP1	TGFB1I1	0.3381
IRF1	TAP1	0.3375
AEBP1	ETV1	0.3373
ETV1	AEBP1	0.3373
AEBP1	PDGFRB	0.3368
AEBP1	TMEM158	0.3365
TFEC	ITGB2	0.3364
AEBP1	BICC1	0.3357
SNAI2	FMO1	0.3355
ETV1	COL10A1	0.3355
TFEC	NPL	0.3351
HCLS1	ARHGDIB	0.3349
HCLS1	CD48	0.3348
TFEC	LY86	0.3346
TFEC	GIMAP6	0.3336
MAF	DAB2	0.3336
ETV1	LUM	0.3335
MBD1	CXXC1	0.3333
HCLS1	DOCK2	0.3332
STAT1	IFI44L	0.3321
HCLS1	GIMAP6	0.3317
MLL	ARHGEF12	0.3316
TRIM22	OAS2	0.331
HMGB1	HUWE1	0.331
DEK	NUP153	0.3309
ZNF160	RBM25	0.3308
SNAI2	BICC1	0.3306
HCLS1	LPXN	0.3304
STAT1	IFIT1	0.3304
ZMYM2	N4BP2L2	0.3301
FOXM1	TPX2	0.3297
HCLS1	ITGAM	0.3297
TFEC	CLEC4A	0.3291
AEBP1	PDLIM3	0.3289
ETV1	SPARC	0.3289
SNAI2	SPON2	0.3287
AEBP1	SRPX2	0.3279
PTTG1	CCNB1	0.3279
FLI1	EVI2B	0.3279
SMARCA4	PRKCSH	0.3279
MEF2C	CSF1R	0.3277
ATF2	SP3	0.3276
SP3	ATF2	0.3276
CREB3L1	SPARC	0.3275
AEBP1	PTGIS	0.3274
AEBP1	PALLD	0.3271
AEBP1	FSTL1	0.3271
ZNF253	ZNF93	0.3267
ZNF160	PNISR	0.3267
ZNF93	ZNF253	0.3267
AEBP1	ISLR	0.3265
CTBP1	MAEA	0.3264
FOXM1	RAD51AP1	0.3263
MEF2C	AIF1	0.3261
TFEC	CCL4	0.326
TRIM22	CXCL11	0.3259
IRF1	PSMB10	0.3258
ZNF24	ZNF271	0.3255
ZNF271	ZNF24	0.3255
AEBP1	CREB3L1	0.3252
CREB3L1	AEBP1	0.3252
HCLS1	CD84	0.325
AEBP1	SPON2	0.3246
HOXA4	HOXA5	0.3243
SNAI2	NID2	0.3243
HOXA5	HOXA4	0.3243
MEF2C	GIMAP6	0.3239
IRF8	PTPRC	0.3238
TFEC	LY96	0.3237
TFEC	CXCL10	0.3231
TFEC	LYZ	0.3231
MYBL2	TPX2	0.323
MEF2C	EVI2B	0.323
ZNF160	TRIM33	0.3228
HCLS1	SLAMF8	0.3226
ZNF160	KIAA0894	0.3225
TFEC	CCL5	0.3219
TWIST1	COL3A1	0.3219
STAT1	MX1	0.3215
IRF8	EVI2B	0.3211
STAT1	CXCL10	0.3211
TFEC	IGSF6	0.3204
EMX2	RAB11FIP2	0.3204
HCLS1	FCGR2C	0.3203
TRIM22	HLA-B	0.3203
TRIM22	CASP1	0.3201
AEBP1	ITGBL1	0.3196
PEG3	TSPAN8	0.3195
FOSB	CYR61	0.3194
HMGB1	TPT1	0.3194
SNAI2	FSTL1	0.3193
FLI1	GIMAP6	0.319
MEF2C	LY86	0.319
HCLS1	LY86	0.3186
AEBP1	LOXL1	0.3185
TRIM22	IFI35	0.3185
AEBP1	VCAM1	0.3183
TFEC	CSF2RB	0.3179
TFEC	MSR1	0.3178
TFEC	ITGAM	0.3171
HCLS1	GMFG	0.317
MEF2C	GIMAP4	0.3169
STAT1	OAS3	0.3166
AEBP1	DACT1	0.3165
CTBP1	ADD1	0.3164
HCLS1	TLR7	0.3163
TFEC	ARHGDIB	0.3163
HCLS1	TLR2	0.316
TWIST1	LUM	0.3158
IRF1	IL15RA	0.3154
SNAI2	SRPX	0.3154
PRRX1	VCAN	0.3153
MEF2C	LAPTM5	0.3152
CTBP1	FAM193A	0.3151
ZNF623	SCRIB	0.3147
HOXB7	HOXB6	0.3145
HOXB6	HOXB7	0.3145
TFEC	LPXN	0.3144
TFEC	SLCO2B1	0.3143
MEF2C	RNASE6	0.3141
HCLS1	LAT2	0.314
ZNF160	INADL	0.3139
ZNF160	SF1	0.3137
AEBP1	WISP1	0.3135
FOSB	EGR3	0.3135
EGR3	FOSB	0.3135
PEG3	FOXL2	0.3133
MEF2C	IL10RA	0.3132
AEBP1	CALD1	0.313
IRF8	CD53	0.3129
PEG3	DLK1	0.3129
AEBP1	PTRF	0.3128
TFEC	CD84	0.3128
SNAI2	VCAM1	0.3127
MEF2C	MS4A6A	0.3123
SNAI2	WISP1	0.3122
TFEC	CYTIP	0.3121
YEATS4	CCT2	0.3117
SNAI2	SRPX2	0.3115
MEF2C	MNDA	0.3112
SNAI2	PLXDC1	0.3112
FOXM1	TROAP	0.311
AEBP1	HEG1	0.3108
TFEC	CCR5	0.3107
AEBP1	PLAU	0.3105
HCLS1	VSIG4	0.3103
HCLS1	MSR1	0.3102
ZNF136	ZNF44	0.3101
ZNF44	ZNF136	0.3101
AEBP1	ASPN	0.31
TFEC	GIMAP5	0.3099
HCLS1	TFEC	0.3098
TFEC	HCLS1	0.3098
AEBP1	KCNE4	0.3096
HCLS1	CCL4	0.3094
HCLS1	NPL	0.3094
STAT1	OASL	0.3092
HCLS1	ADAP2	0.3087
HCLS1	2015-03-01	0.3085
BUD31	ATP5J2	0.3083
AEBP1	FZD1	0.3082
TWIST1	VCAN	0.308
STAT1	OAS1	0.308
ZNF84	ZNF268	0.3077
ZNF268	ZNF84	0.3077
MEF2C	SLCO2B1	0.3076
AEBP1	COL16A1	0.3068
HCLS1	GIMAP5	0.3066
TWIST1	COL5A2	0.3062
HCLS1	CD37	0.3057
IRF1	RARRES3	0.3056
FOS	CYR61	0.3053
ZNF160	PRR11	0.3051
UBN1	MGRN1	0.305
ENO1	VAMP3	0.3047
TCF21	STAR	0.3045
TFEC	GPR183	0.3039
TFEC	NCF4	0.3036
PRRX1	FAP	0.3032
HCLS1	CCR5	0.3031
TFEC	CD300A	0.3031
STAT1	HERC5	0.3031
MEF2C	CD14	0.3029
TRIM22	CXCL10	0.3029
MEF2C	CD53	0.3028
JUNB	IER2	0.3024
ZNF160	POLR2J4	0.3024
MYBL2	FOXM1	0.3023
FOXM1	MYBL2	0.3023
FLI1	IL10RA	0.3013
YWHAZ	ATP6V1C1	0.301
TFEC	ADAP2	0.301
AEBP1	MMP19	0.3008
TRIM22	HLA-C	0.3005
TFEC	VSIG4	0.3001
STAT1	DDX58	0.3
SNAI2	FZD1	0.2999
HCLS1	ARHGEF6	0.2994
CREBBP	USP7	0.2991
CIITA	CD74	0.2991
TFEC	TLR7	0.2987
MEF2C	FGL2	0.2985
ZNF292	PHIP	0.2982
TFEC	LAT2	0.298
IRF1	APOL3	0.2977
TFEC	SLC7A7	0.2974
FOXM1	TOP2A	0.2972
AEBP1	ZCCHC24	0.297
ZNF160	SCAF4	0.2969
FOXM1	MKI67	0.2961
AEBP1	ITGA5	0.296
TFEC	CCL8	0.296
TFEC	LILRB1	0.2959
TARDBP	LOC100996496	0.2956
MEF2C	TLR7	0.2954
IRF8	MS4A6A	0.2953
UBN1	PDPK1	0.2953
ZNF160	LOC100996496	0.2952
TFEC	CXCL11	0.2951
SMARCA4	KEAP1	0.295
PRRX1	COL3A1	0.2949
STAT1	DDX60	0.2949
ZNF160	POGZ	0.2947
IRF1	GBP2	0.2946
TCF21	PEG3	0.2946
PEG3	TCF21	0.2946
YWHAE	GLOD4	0.2945
FOXM1	KIF4A	0.2944
MEF2C	GPR65	0.2944
HMGB1	RPS4X	0.2942
IRF8	C3AR1	0.294
HMGB1	RPL41	0.294
IRF1	GBP1	0.2936
MEF2C	ARHGEF6	0.2934
TCF21	COLEC11	0.2933
PRRX1	COL5A2	0.2929
TFEC	GLRX	0.2928
PTTG1	CDKN3	0.2925
FLI1	C3AR1	0.2925
MEF2C	C3AR1	0.2922
UBN1	SRRM2	0.2917
MEF2C	GMFG	0.2915
TWIST1	LOX	0.2914
MEF2C	MSR1	0.2913
PTTG1	NUSAP1	0.2911
PRRX1	FBN1	0.291
TARDBP	PCBP2	0.2909
IRF8	C1QA	0.2906
HMGB1	RPS2	0.2905
PRRX1	CTSK	0.2903
AEBP1	LPPR4	0.2901
TFEC	CD2	0.29
CNOT7	PPP2R2A	0.2896
HOXA5	SKAP2	0.2895
MYBL2	KIF4A	0.2894
ZNF43	ZNF93	0.2894
ZNF93	ZNF43	0.2894
MYBL2	TOP2A	0.2891
PTTG1	CDC25C	0.289
ZNF160	ALPK1	0.289
TFEC	CASP1	0.2887
HMGB1	RPS18	0.2886
AEBP1	LRP1	0.2884
ZNF160	SPG21	0.2884
FOXM1	KIF2C	0.2882
FLI1	FGL2	0.288
ZNF160	CCZ1B	0.288
HMGB1	RPL37A	0.288
IRF1	APOL6	0.2877
PTTG1	BIRC5	0.2875
MEF2C	TYROBP	0.2875
PRRX1	DCN	0.2874
AEBP1	CXCL12	0.2871
IRF8	FGL2	0.287
PRRX1	POSTN	0.287
E2F8	MELK	0.2866
ZNF611	ZNF160	0.2863
ZNF160	ZNF611	0.2863
PRRX1	SERPINF1	0.2862
HCLS1	LILRB1	0.2861
MEF2C	SASH3	0.2861
STAT1	SP110	0.286
IRF1	IDO1	0.2859
FLI1	MS4A6A	0.2858
ZNF160	N4BP2L2	0.2856
IRF8	FCER1G	0.2855
IRF8	IL10RA	0.2853
ZNF160	MGC12488	0.2853
MEF2C	PTPRC	0.2852
ETV1	LPPR4	0.2852
ZNF638	USP34	0.285
IRF1	CD74	0.2848
ZNF12	EIF3B	0.2847
MEF2C	ARHGDIB	0.2845
FLI1	FCGR2A	0.2843
TWIST1	FAP	0.2843
STAT1	PLSCR1	0.2842
IRF8	MNDA	0.2842
FLI1	C1QA	0.2841
MEF2C	CD86	0.284
ZNF187	ZKSCAN4	0.284
ZNF160	PDCD6	0.2839
HCLS1	DOCK10	0.2838
TFEC	TRBC1	0.2838
MEF2C	C1QB	0.2838
TWIST1	PCOLCE	0.2838
TWIST1	COL6A3	0.2837
ZNF160	PRINS	0.2832
TARDBP	LOC728093	0.2831
FLI1	SLCO2B1	0.283
FLI1	SAMSN1	0.283
KLF6	ZFP36	0.283
NPAT	CUL5	0.2829
TRIM22	RSAD2	0.2828
TWIST1	COL1A1	0.2828
IRF8	AIF1	0.2825
AEBP1	TAGLN	0.2824
ETV5	SPRY2	0.2822
IRF8	C1QB	0.2822
ZNF7	ZNF250	0.282
TFEC	ARHGAP15	0.282
ZNF250	ZNF7	0.282
ZNF160	PCBP2	0.282
ZNF16	BOP1	0.2817
FOXM1	PRC1	0.2816
FLI1	LCP2	0.2814
AEBP1	OMD	0.2813
FOXM1	NCAPH	0.2813
TWIST1	CTSK	0.2813
MEF2C	ITGB2	0.2811
TWIST1	COL5A1	0.281
HMGB2	CCNA2	0.2809
FLI1	QKI	0.2807
RNF4	GAK	0.2807
ZNF160	SPN	0.2807
HMGB1	RPS15A	0.2806
HSF1	CPSF1	0.2804
FOXM1	HJURP	0.2804
TRIM22	HLA-F	0.2803
MEF2C	CYBB	0.2802
FLI1	CSF2RB	0.2801
SNAI2	2015-09-11	0.2801
AEBP1	LAMB1	0.28
AEBP1	EMILIN1	0.28
FLI1	CD53	0.28
MEF2C	FCGR2A	0.2799
ZNF43	ZNF253	0.2797
ZNF253	ZNF43	0.2797
FLI1	C1QB	0.2795
RNF4	MAEA	0.2795
TWIST1	THBS2	0.2794
STAT1	HERC6	0.2794
PAX8	PCBP2	0.2793
IRF1	PSMB8	0.2792
IRF8	HCK	0.2792
MYBL2	KIF2C	0.2791
AEBP1	2015-09-11	0.2791
VPS72	SCNM1	0.2791
ZNF7	C8orf33	0.2791
IRF8	LAPTM5	0.2789
SNAI2	LAMB1	0.2788
ZNF292	MDN1	0.2781
TWIST1	FBN1	0.2781
FLI1	TLR7	0.278
STAT1	HLA-F	0.278
SNAI2	PAPSS2	0.278
TRIM22	CTSS	0.2779
TWIST1	COL11A1	0.2778
AEBP1	EPYC	0.2777
ZNF500	MGRN1	0.2774
AEBP1	SVEP1	0.2773
IRF8	GPR65	0.2773
PRRX1	LUM	0.2769
SNAI2	PDPN	0.2768
HCLS1	ALOX5AP	0.2766
FLI1	GIMAP4	0.2766
HMGB1	RPL24	0.2765
FLI1	MNDA	0.2764
MEF2C	C1QA	0.2764
HMGB1	RPL27A	0.2763
MEF2C	SAMSN1	0.2759
JUNB	FOS	0.2758
FOS	JUNB	0.2758
STAT1	UBE2L6	0.2758
SNAI2	RGS4	0.2754
TRIM22	UBE2L6	0.2754
ZNF638	TPR	0.2754
FLI1	EPB41L3	0.2753
AEBP1	ACTG2	0.2751
TFEC	IL2RG	0.275
HCLS1	SELPLG	0.2748
FLI1	WIPF1	0.2748
TWIST1	COL1A2	0.2745
HCLS1	EPB41L3	0.2742
FLI1	CD163	0.2742
ZNF706	COX6C	0.2742
HMGB1	RPL39	0.2741
ZNF160	SUGP2	0.2738
AEBP1	MXRA8	0.2736
IRF8	SAMSN1	0.2735
TARDBP	CCNL2	0.2735
TRIM22	TMEM140	0.2733
TRIM22	IFIH1	0.2732
STAT1	LAP3	0.2732
PTTG1	CDK1	0.2731
AEBP1	AQP1	0.273
PTTG1	KIF4A	0.273
IRF8	FCGR1B	0.2729
MEF2C	EVI2A	0.2728
FOXM1	KIF18B	0.2727
IRF1	CCL5	0.2725
RNF4	TNIP2	0.2725
ZNF160	FLJ42627	0.2724
TFEC	DOCK10	0.2723
PRRX1	ADAM12	0.2722
PRRX1	SPARC	0.2721
TFEC	AIM2	0.272
TWIST1	COL6A2	0.272
ZNF500	SRRM2	0.272
FLI1	MS4A4A	0.2718
HCLS1	TRBC1	0.2716
MEF2C	LAIR1	0.2716
TRIM22	HLA-G	0.2716
FUBP1	LOC100996496	0.2716
TRIM22	PSMB9	0.2715
STAT1	IFIT3	0.2714
HSF1	SLC52A2	0.2712
PRRX1	COL1A1	0.2712
PRRX1	ECM1	0.2712
IRF8	LCP2	0.271
IRF8	CYBB	0.2709
PRRX1	COLEC12	0.2709
ZNF180	ZNF45	0.2709
ZNF45	ZNF180	0.2709
IRF8	PLEK	0.2708
SNAI2	TDO2	0.2708
TRIM22	PLSCR1	0.2708
PRRX1	CDH11	0.2707
MEF2C	FCGR1B	0.2707
MEF2C	LPAR6	0.2707
PRRX1	EDNRA	0.2705
ZNF384	PEX5	0.2705
E2F8	ASPM	0.2705
TARDBP	PDE4C	0.2705
TWIST1	LOXL2	0.2704
HOXA1	SKAP2	0.2704
ZNF160	HNRNPA1	0.2704
PTTG1	CDC20	0.2703
TFEC	ALOX5AP	0.2703
TFEC	NCF2	0.2703
TWIST1	MMP2	0.2702
PRRX1	SNAI2	0.2701
SNAI2	PRRX1	0.2701
IRF1	HLA-F	0.27
IRF8	LY86	0.2698
FOXM1	ESPL1	0.2696
PTTG1	RRM2	0.2696
TARDBP	NKTR	0.2696
FOXM1	CENPF	0.2695
E2F6	ACP1	0.2695
TWIST1	SPARC	0.2695
SUPT4H1	SMG8	0.2694
VPS72	PRUNE	0.2694
IRF8	CD48	0.2693
TFEC	KYNU	0.2693
FOXM1	ASPM	0.2692
TCF4	DCHS1	0.2692
IRF8	GIMAP4	0.269
AEBP1	FBLN1	0.2689
TFEC	KMO	0.2689
TFEC	TRAF3IP3	0.2688
AEBP1	GFPT2	0.2687
GATAD1	KRIT1	0.2687
HSF1	BOP1	0.2686
HCLS1	IL2RG	0.2684
MEF2C	FCER1G	0.2684
HMGB1	RPLP0	0.2684
HMBOX1	ZNF395	0.2684
ZNF395	HMBOX1	0.2684
STAT1	WARS	0.2684
ZNF160	XRCC2	0.2683
MEF2C	LY96	0.2682
MEF2C	LAT2	0.2681
IRF8	TYROBP	0.268
AEBP1	TWIST1	0.2679
TWIST1	AEBP1	0.2679
TFEC	BTK	0.2676
MYBL2	BUB1	0.2674
TRIM22	TRIM21	0.2674
STAT1	CCL8	0.2672
STAT1	IFI35	0.2672
TFEC	HLA-DPA1	0.2671
TWIST1	ETV1	0.2671
HMGB1	EEF1A1	0.2671
ETV1	TWIST1	0.2671
SMARCA4	TYK2	0.267
FUBP1	PCBP2	0.267
HMGB1	PPIA	0.267
ZNF45	ZFP112	0.267
ZNF160	PLEKHA5	0.2669
ZNF160	RABGAP1	0.2669
ZNF180	ZFP112	0.2669
HOXA5	HOXA1	0.2668
HOXA1	HOXA5	0.2668
FOXM1	KIF23	0.2667
FLI1	FYB	0.2667
IRF8	CD14	0.2666
FOXM1	BUB1	0.2665
TRIM22	DDX60	0.2665
HMGB2	KIF4A	0.2663
MEF2C	LCP2	0.2663
SNAI2	COL4A1	0.2663
ZNF410	ERH	0.2662
MTA1	PACS2	0.2662
VPS72	PSMD4	0.2659
ZNF7	CPSF1	0.2658
MEF2C	CCR1	0.2658
ZNF292	MAP3K7	0.2658
ZNF160	NUMA1	0.2658
HSF1	SHARPIN	0.2657
ETV5	ETV4	0.2657
ETV4	ETV5	0.2657
ZNF160	HNRNPL	0.2656
AEBP1	DCHS1	0.2653
FUBP1	TARDBP	0.2653
HMGB1	RPS7	0.2653
TARDBP	FUBP1	0.2653
GATA4	STAR	0.2651
IRF1	HLA-E	0.2648
TRIM22	FGL2	0.2645
HMGB1	RPS10	0.2644
YWHAZ	LAPTM4B	0.2643
PBX2	EHMT2	0.2643
HCLS1	HLA-DPA1	0.2639
ZNF7	PTK2	0.2631
ZNF638	RBBP6	0.2631
TRIM22	IFI44L	0.263
ZNF160	ANKRD10-IT1	0.263
CNOT7	XPO7	0.263
MEF2C	FYB	0.2629
ZNF12	SUN1	0.2629
MYBL2	CENPA	0.2627
CREB3	GRHPR	0.2627
FUBP1	HNRNPA3	0.2627
AEBP1	GREM1	0.2625
FOXM1	CDC20	0.2625
ZNF160	HNRPDL	0.2625
FOXJ1	ZBBX	0.2624
ZNF45	ZNF227	0.2624
ZNF227	ZNF45	0.2624
TARDBP	HNRNPA3	0.2624
HCLS1	QKI	0.2623
HOXB6	HOXB2	0.2623
HOXB2	HOXB6	0.2623
HMGB1	RPS19	0.2623
IRF8	SASH3	0.2622
POU2F1	PRRC2C	0.2621
TRIM22	IFIT3	0.2619
HCLS1	CD4	0.2618
AEBP1	COL4A1	0.2616
ZBTB43	GOLGA2	0.2616
SNAI2	DAB2	0.2616
YWHAZ	UBR5	0.2614
PTTG1	CENPA	0.2614
SNAI2	SCG2	0.2613
ZNF16	PUF60	0.2613
IRF8	RNASE6	0.2611
TWIST1	MMP11	0.2611
TWIST1	INHBA	0.2611
FLI1	CD14	0.261
CTBP1	LETM1	0.2608
ZNF7	PUF60	0.2607
TRIM22	HLA-E	0.2606
KLF2	ACTA2	0.2606
HCLS1	NCF2	0.2601
ZNF426	ZNF562	0.2601
ZNF562	ZNF426	0.2601
MEF2C	TREM2	0.26
TRIM22	CCL8	0.26
RNF4	HAUS3	0.2595
TARDBP	SLC25A16	0.2595
TRIM22	APOL6	0.2594
ZNF638	ALMS1	0.2594
IRF8	IGSF6	0.2593
MYBL2	AURKA	0.259
ZNF160	PRKAA1	0.259
ZNF160	GTSE1	0.2589
ZNF160	GOLGA4	0.2589
STAT1	SAMD9	0.2588
HMGB1	RPL21	0.2586
HOXA5	HOXA2	0.2584
HOXA2	HOXA5	0.2584
HOXA4	HOXA1	0.2583
ZNF43	ZNF430	0.2583
ZNF430	ZNF43	0.2583
RNF4	ADD1	0.2583
TWIST1	POSTN	0.2583
HOXA1	HOXA4	0.2583
ZNF638	BPTF	0.2581
HCLS1	INPP5D	0.258
ZNF177	ZNF266	0.258
ZNF266	ZNF177	0.258
ZNF160	TARDBP	0.258
HMGB1	RPSA	0.258
TARDBP	TRA2A	0.258
TARDBP	ZNF160	0.258
ZNF160	FAM115A	0.2578
ZNF44	TNPO2	0.2577
MEF2C	CD163	0.2576
TARDBP	HNRNPA1	0.2576
YWHAZ	ZNF706	0.2575
ZFX	EIF1AX	0.2575
ZNF451	POGZ	0.2575
ZNF706	YWHAZ	0.2575
IRF8	FCGR2A	0.2574
ZNF193	ZNF187	0.2574
NFIB	PSIP1	0.2574
ZNF187	ZNF193	0.2574
ZNF146	LSM14A	0.2573
AEBP1	COMP	0.2569
ZNF160	MAP2K7	0.2569
TARDBP	SLC35E1	0.2568
MEF2C	QKI	0.2567
SMARCA4	PDE4C	0.2567
ZNF16	CPSF1	0.2567
MEF2C	SLA	0.2566
FLI1	AIF1	0.2565
IRF8	FCGR2B	0.2564
TFEC	CD3D	0.2564
ZNF207	SRSF3	0.2563
PAX8	PDE4C	0.2563
HMGB1	RPL37	0.2563
AEBP1	HTRA1	0.2561
HMGB1	RPL34	0.256
CNOT8	YIPF5	0.2559
HMGB2	TOP2A	0.2559
ZNF500	PKD1P1	0.2559
FLI1	MSR1	0.2557
SNAI2	CXCL14	0.2557
FUBP1	HNRPDL	0.2556
HMGB1	RPS11	0.2555
PAX8	ZNF721	0.2553
TFEC	HLA-B	0.2551
ZNF160	MFSD11	0.2551
ETV5	SPRY4	0.2548
MEF2C	CLEC7A	0.2548
AEBP1	CXCL14	0.2547
AEBP1	IGFBP4	0.2546
PTTG1	RACGAP1	0.2546
ATF3	FOSB	0.2545
FOSB	ATF3	0.2545
GATA4	COLEC11	0.2545
STAT1	HLA-G	0.2544
SUPT4H1	NME1	0.2543
NR4A1	ATF3	0.2543
ATF3	NR4A1	0.2543
ZNF160	HNRNPA3	0.2543
CREB3	STOML2	0.254
IRF8	GIMAP6	0.2539
ZNF638	CELF1	0.2539
IRF8	CCL4	0.2538
FLI1	CSF1R	0.2538
MYBL2	MCM10	0.2536
GATA4	PEG3	0.2536
PEG3	GATA4	0.2536
ZNF160	LINC00342	0.2536
AEBP1	SCG2	0.2534
TRIM22	OASL	0.2534
FLI1	PECAM1	0.2532
TARDBP	RIOK3	0.2531
CREB3	CLTA	0.253
PAX8	TRA2A	0.253
FOXM1	CEP55	0.2529
MEF2C	ALOX5AP	0.2529
TRIM22	GIMAP4	0.2529
RNF4	WHSC2	0.2528
HCLS1	FPR1	0.2527
FLI1	GLIPR1	0.2527
MEF2C	HCK	0.2526
CIITA	HLA-DMA	0.2525
FLI1	EVI2A	0.2524
SMARCA4	TRA2A	0.2524
FOXM1	CENPA	0.2523
SNAI2	TGFBI	0.2522
RUNX1T1	DCN	0.2521
SMARCA4	SLC25A16	0.2521
ZNF652	GNL3L	0.252
TFEC	SIGLEC1	0.252
FLI1	LAIR1	0.2519
FLI1	RNASE6	0.2519
ZNF451	SF1	0.2518
SMARCA4	YIPF2	0.2517
IRF8	FYB	0.2516
PTTG1	DLGAP5	0.2514
IRF8	CD86	0.2513
MEF2C	LST1	0.2512
TRIM22	CCL5	0.2512
TARDBP	LOC399491	0.2512
HCLS1	TREM2	0.2511
HMGB1	RPS24	0.2511
ZNF304	ZNF419	0.251
RNF4	CTBP1	0.2509
PAX8	SLC35E1	0.2509
CTBP1	RNF4	0.2509
RUNX1T1	ZEB1	0.2508
TFEC	RGS1	0.2508
ZNF551	ZNF587	0.2508
ZNF587	ZNF551	0.2508
FLI1	ARHGEF6	0.2507
MEF2C	DOCK10	0.2506
UBN1	ZNF500	0.2502
ZNF500	UBN1	0.2502
IRF7	ISG15	0.2501
HSF1	FAM203A	0.25
PTTG1	SPC25	0.25
MEF2C	ADORA3	0.25
TRIM22	LAP3	0.25
FLI1	ITGB2	0.2499
SNAI2	OLFML3	0.2498
TRIM22	SAMSN1	0.2498
HCLS1	OLR1	0.2497
ZMYM2	ZMYM5	0.2497
HCLS1	MEF2C	0.2496
MEF2C	HCLS1	0.2496
PAX8	FKSG49	0.2496
NFAT5	PRRC2C	0.2496
ZNF7	EXOSC4	0.2495
FOXJ1	ZMYND10	0.2495
SNAI2	IGFBP4	0.2495
ZNF606	ZSCAN18	0.2495
IRF8	TLR7	0.2494
MEF2C	DAB2	0.2493
AEBP1	GPR124	0.2492
ZNF623	PTK2	0.2492
IRF8	SLCO2B1	0.2491
IRF8	GMFG	0.2491
ZNF304	ZNF551	0.2489
ZNF551	ZNF304	0.2489
CTBP1	PCGF3	0.2488
IRF1	IL15	0.2487
FLI1	SLA	0.2486
ZNF500	LOC399491	0.2486
WT1	WT1-AS	0.2485
ZNF638	PRRC2C	0.2485
RERE	KIF1B	0.2484
TFEC	APOE	0.2484
MEF2C	PLEK	0.2484
RERE	UBE4B	0.2481
TFEC	TREM2	0.2481
UBN1	NAA60	0.2481
MEF2C	VSIG4	0.2481
ZNF136	TNPO2	0.248
AEBP1	DAB2	0.2478
FUBP1	HNRNPA1	0.2478
TRIM22	RNASE6	0.2477
PTTG1	KIF2C	0.2476
FLI1	PLXNC1	0.2476
ZNF160	LOC100506282	0.2476
ZNF692	TARBP1	0.2476
HCLS1	LHFPL2	0.2475
IRF8	DOCK2	0.2475
CREB3	DCTN3	0.2475
TRIM22	CD53	0.2474
FLI1	DOCK10	0.2472
TFEC	HLA-F	0.2472
MEF2C	ITGAM	0.2471
ZNF7	FAM203A	0.247
TFDP1	CUL4A	0.2469
ZNF202	NFRKB	0.2469
NFRKB	ZNF202	0.2469
TFEC	OLR1	0.2468
ZNF160	LOC399491	0.2468
AEBP1	XYLT1	0.2467
HSF1	ZNF7	0.2467
FOXM1	RACGAP1	0.2467
ZNF7	HSF1	0.2467
MEF2C	NCF4	0.2467
ZNF160	CFDP1	0.2467
IRF8	LST1	0.2466
TRIM22	PTPRC	0.2466
TFEC	CXCL9	0.2465
PAX8	FBXW12	0.2464
VPS72	MRPL9	0.2462
FOXJ1	TEKT2	0.2462
FLI1	CYBB	0.246
IRF7	OAS2	0.246
TFEC	LILRB3	0.2459
ZNF160	LUC7L3	0.2458
HSF1	ZNF623	0.2457
ZNF623	HSF1	0.2457
IRF8	CLEC7A	0.2455
SMARCA4	PRDX2	0.2455
SMARCA4	FKSG49	0.2454
IRF1	PSME2	0.2453
FOXM1	CDCA8	0.2452
ZNF551	ZNF544	0.2452
ZNF544	ZNF551	0.2452
TFEC	TRIM22	0.2451
TRIM22	TFEC	0.2451
CNOT7	PCM1	0.2451
UBN1	USP7	0.2449
EDF1	PMPCA	0.2449
PTTG1	CCNA2	0.2447
SNAI2	COL15A1	0.2446
TRIM22	CCR1	0.2446
EGR2	CYR61	0.2445
TFEC	HLA-E	0.2445
ZNF160	SCD5	0.2445
ZNF638	NKTR	0.2444
MEF2C	DPYD	0.2443
TFEC	LILRB2	0.2442
TFEC	CD52	0.2442
MEF2C	ARHGAP15	0.2442
ZNF706	MTDH	0.2442
IRF8	MS4A4A	0.2441
TFEC	TRAC	0.2441
TRIM22	TAP1	0.2441
ZNF7	DGAT1	0.244
ZNF410	MED6	0.2439
TRIM22	SLC15A3	0.2439
HMGB1	ACTG1	0.2439
ZNF160	AKAP9	0.2438
STAT1	IFIT2	0.2437
TRIM22	MX1	0.2436
AEBP1	TNFSF4	0.2433
IRF8	TFEC	0.2433
TFEC	IRF8	0.2433
TFEC	HLA-DRA	0.2432
FLI1	DAB2	0.2431
FLI1	LY86	0.2431
TFEC	NKG7	0.2431
CREBBP	PDPK1	0.243
TFEC	YME1L1	0.243
HOXA7	HOXA5	0.243
HOXA5	HOXA7	0.243
FLI1	CD86	0.2429
MLL	UBE4A	0.2429
PAX8	LOC100996496	0.2429
ZNF395	INTS9	0.2429
FOXM1	KIFC1	0.2428
MYBL2	CDCA8	0.2427
RLF	AKIRIN1	0.2427
ZNF415	ZNF665	0.2427
ZNF665	ZNF415	0.2427
ZNF500	NPIP	0.2427
PAX8	PDCD6	0.2426
HCLS1	ADORA3	0.2425
ZNF160	LOC202181	0.2425
HMGB1	RPLP1	0.2425
AEBP1	ALDH1A3	0.2424
ZNF160	PDS5B	0.2424
ZNF16	GPAA1	0.2424
HCLS1	MYO1F	0.2423
TRIM22	XAF1	0.2423
PAX8	HNRNPL	0.2422
CTBP1	TNIP2	0.2422
AEBP1	ACTN1	0.2421
MEF2C	PECAM1	0.2421
STAT1	TRIM22	0.242
HMGB2	NCAPG	0.242
TRIM22	STAT1	0.242
IRF8	LYZ	0.2419
ZNF84	ZNF10	0.2419
TFEC	LHFPL2	0.2419
HMGB1	RPS21	0.2419
ZNF10	ZNF84	0.2419
E2F8	NDC80	0.2418
IRF8	SLAMF8	0.2417
MAF	IFFO1	0.2417
FLI1	LAPTM5	0.2416
ZNF7	ZNF623	0.2416
ZNF623	ZNF7	0.2416
ZNF160	ATRX	0.2416
HMGB1	RPS3A	0.2413
AEBP1	LTBP2	0.2412
MLL	ATRX	0.2412
PAX8	LOC728093	0.2412
PTTG1	CCNB2	0.2411
FLI1	CYTIP	0.241
HMBOX1	INTS9	0.241
FOXM1	GTSE1	0.2409
FLI1	CD37	0.2409
EWSR1	EIF5B	0.2409
IRF1	CXCL10	0.2408
FLI1	SRGN	0.2408
PAX8	RIOK3	0.2408
ZNF85	ZNF43	0.2406
ZNF43	ZNF85	0.2406
ZNF7	SLC52A2	0.2405
TFEC	LILRB4	0.2405
AEBP1	MFAP5	0.2404
IRF8	CSF1R	0.2404
IRF8	FCGR2C	0.2404
CTCF	NFATC3	0.2403
STAT1	PSMB9	0.2403
NFATC3	CTCF	0.2403
POU2F1	TPR	0.2402
ZNF410	PSEN1	0.2402
RNF4	FAM193A	0.2402
AEBP1	TNFAIP6	0.2401
IRF7	MX1	0.2401
IRF8	CD2	0.24
ZNF160	EXOC7	0.24
TARDBP	SRSF7	0.24
AEBP1	C1QTNF3	0.2398
MEF2C	STAB1	0.2398
TRIM22	IFI44	0.2398
CTBP1	PIGG	0.2398
ZNF623	SHARPIN	0.2397
STAT1	PARP12	0.2397
ZNF451	ZNF721	0.2397
MAF	QKI	0.2396
MYBL2	MELK	0.2395
STAT1	HCP5	0.2393
SNAI2	TNFAIP6	0.2393
HCLS1	LILRB3	0.2392
ZMYM2	FAM48A	0.239
ZNF187	ZSCAN12	0.239
ZNF160	FAM48A	0.239
TFEC	CD69	0.2389
IRF8	ALOX5AP	0.2388
IRF8	CLEC4A	0.2387
HMGB2	NUSAP1	0.2387
SNAI2	NT5E	0.2387
E2F8	KIF2C	0.2387
AEBP1	RCAN2	0.2386
FUBP1	ZNF721	0.2386
RNF4	WHSC1	0.2384
PAX8	ANKRD36B	0.2384
HCLS1	GLIPR1	0.2383
PAX8	ZNF160	0.2383
ZNF160	PAX8	0.2383
HMGB1	RPL23A	0.2383
ZNF451	NPIPL3	0.2383
ADNP	ZFP64	0.2382
MEF2C	FPR1	0.2382
TRIM22	LCP2	0.2382
IRF1	HLA-B	0.238
IRF8	NPL	0.238
FLI1	FCER1G	0.238
TFEC	FPR3	0.238
IRF1	CASP1	0.2379
FUBP1	SRSF7	0.2379
AEBP1	OLFML3	0.2378
AEBP1	IFFO1	0.2378
RUNX1T1	LHFP	0.2378
SNAI2	GPR124	0.2378
SNAI2	GUCY1A3	0.2378
FLI1	DOCK2	0.2377
IRF8	LAIR1	0.2376
ZNF623	RAD21	0.2376
ZNF266	FBXL12	0.2376
FOXM1	NUSAP1	0.2372
ZNF638	CHD4	0.2372
KLF2	SFRP4	0.2372
TRIM22	OAS1	0.2371
ZNF544	ZNF587	0.2371
ZNF587	ZNF544	0.2371
FLI1	GMFG	0.2369
YWHAZ	TMED2	0.2368
MEF2C	GLIPR1	0.2368
SMARCA4	KRI1	0.2368
HCLS1	RAC2	0.2367
FUBP3	C9orf78	0.2367
FUBP1	PDE4C	0.2367
TFEC	HLA-C	0.2366
POU2F1	RBBP6	0.2366
ZNF443	ZNF136	0.2365
ZNF136	ZNF443	0.2365
YWHAZ	POLR2K	0.2364
KLF2	ECM2	0.2364
TFEC	PTPN22	0.2363
NFIC	GNA11	0.2362
AEBP1	COL5A3	0.2361
IRF1	GZMA	0.2361
IRF8	SLA	0.2361
CBFA2T2	NCOA6	0.2361
ZNF160	TRAPPC10	0.2361
ZNF148	GSK3B	0.236
IRF8	ITGB2	0.236
IRF7	OAS3	0.236
DR1	SH3GLB1	0.236
FUBP1	LUC7L3	0.236
AEBP1	NT5E	0.2359
SMARCA4	CHERP	0.2358
PAX8	HNRNPA1	0.2358
HCLS1	GPNMB	0.2356
IRF8	CYTIP	0.2356
TFEC	EPB41L3	0.2356
KLF2	PTGIS	0.2356
FLI1	GPR65	0.2355
TFEC	GLIPR1	0.2355
ZNF160	C1orf63	0.2355
ZNF692	PCBP2	0.2354
DEK	GMNN	0.2352
TFEC	RAC2	0.2352
ZNF7	ZNF34	0.2351
ZNF292	CASP8AP2	0.2351
ZNF384	ATN1	0.2351
ZNF160	PTPRF	0.2351
ZNF34	ZNF7	0.2351
FLI1	2015-03-01	0.235
SNAI2	RCAN2	0.235
SALL2	TRO	0.235
RNF4	SLBP	0.2349
ZNF16	DGAT1	0.2349
ZNF292	C6orf162	0.2348
AHCTF1	HNRNPU	0.2348
KLF6	CYR61	0.2345
IRF8	SRGN	0.2344
ETV4	DUSP6	0.2344
ZNF160	STAG3L1	0.2344
AEBP1	SERPINE1	0.2343
FLI1	LY96	0.2343
PTTG1	CKS2	0.2342
FLI1	ZEB2	0.2342
HMGB1	RPL12	0.2342
AEBP1	ANTXR1	0.2341
FLI1	MEF2C	0.2341
MEF2C	FLI1	0.2341
ZNF184	ZSCAN12	0.2341
ZNF160	SND1-IT1	0.2341
ZNF587	ZNF137P	0.2341
IRF8	TRBC1	0.234
TCF4	ZEB1	0.2339
PAX8	NPIPL3	0.2339
FLI1	WAS	0.2338
ZNF85	ZNF93	0.2338
ZNF93	ZNF85	0.2338
MLL	RBM25	0.2337
KLF2	DCN	0.2337
HCLS1	NKG7	0.2336
TFEC	CXCL13	0.2335
ZMYM2	PDS5B	0.2335
ZNF292	SYNCRIP	0.2334
FLI1	SASH3	0.2333
RNF4	PIGG	0.2333
TWIST1	TNFAIP6	0.2332
PAX8	EXOC7	0.233
SMARCA4	BRD4	0.2329
ZNF187	ZSCAN16	0.2329
PAX8	NKTR	0.2329
ZNF160	PRRC2C	0.2329
STAT1	HLA-C	0.2327
PTTG1	BUB1	0.2327
ZNF7	EIF2C2	0.2327
ZNF638	YLPM1	0.2327
AEBP1	SULF1	0.2326
HCLS1	STAB1	0.2326
RUNX1	RAB31	0.2326
ZKSCAN1	GATAD1	0.2326
GATAD1	ZKSCAN1	0.2326
HSF1	ZNF16	0.2325
IRF1	RTP4	0.2325
ZNF16	HSF1	0.2325
ZNF7	GPAA1	0.2324
ZNF160	EBLN2	0.2324
HSF1	DGAT1	0.2323
IRF8	CD163	0.2323
ZNF638	GPATCH8	0.2323
CREBBP	UBN1	0.2322
UBN1	CREBBP	0.2322
MAF	GLIPR1	0.2322
SUPT4H1	PTRH2	0.232
IRF8	NCF4	0.232
TFEC	GPNMB	0.232
FOXJ1	MAK	0.2319
ZNF160	SUZ12P1	0.2319
MEF2C	CX3CR1	0.2318
HMGB1	RPS20	0.2318
CREBBP	SRRM2	0.2317
IRF1	HLA-C	0.2317
MAF	PLXNC1	0.2317
ZNF16	SLC52A2	0.2315
PTTG1	NCAPG	0.2314
FLI1	PLEK	0.2314
STAT1	TMEM140	0.2314
FUBP1	ZNF160	0.2313
ZNF160	FUBP1	0.2313
IRF1	HLA-DPA1	0.2311
FLI1	IGSF6	0.2311
MEF2C	LHFPL2	0.231
STAT1	ISG20	0.231
ZNF426	ZNF136	0.2309
ZNF136	ZNF426	0.2309
EDF1	SSNA1	0.2309
HSF2	TRMT11	0.2309
HMGB2	HJURP	0.2307
ZNF160	SFPQ	0.2307
SMARCA4	ZNF721	0.2307
MLXIP	NCOR2	0.2306
MLL	FKSG49	0.2306
TCF25	SPG7	0.2306
RNF4	WDR1	0.2303
MNT	TSR1	0.2302
STAT1	SLC15A3	0.2302
FUBP1	NKTR	0.2302
ZNF160	PRPF4B	0.2302
ZNF160	LOC100272228	0.2302
AEBP1	LDB2	0.2301
VPS72	PSMB4	0.2301
TARDBP	PKD1P1	0.2301
MLL	PRRC2C	0.23
SNAI2	LDB2	0.23
AEBP1	MXRA5	0.2299
ETV5	DUSP6	0.2299
ZNF443	WDR83OS	0.2299
MAF	F13A1	0.2297
TCF4	PTRF	0.2297
ZNF160	ANKRD36	0.2297
CTCF	DYNC1LI2	0.2296
FOXM1	KIF15	0.2296
ZNF692	TAF1D	0.2296
TFEC	SLC31A2	0.2295
SNAI2	CD248	0.2295
TULP4	IGF2R	0.2295
FOXM1	DLGAP5	0.2294
HCLS1	HMOX1	0.2294
SMARCA4	SLC35E1	0.2294
E2F8	RACGAP1	0.2294
CNOT8	DCTN4	0.2293
IRF1	TMEM140	0.2293
SNAI2	ANTXR1	0.2293
HMGB1	RPL22	0.2293
ZNF623	EIF2C2	0.2291
HCLS1	WAS	0.229
MAF	DPYD	0.229
ZNF692	HNRNPA1	0.229
ZNF160	MED6	0.2289
HMGB1	RPL32	0.2289
ZNF160	LRRC40	0.2288
SMARCA4	POGZ	0.2288
SUPT4H1	UTP18	0.2287
FLI1	FCGR1B	0.2287
RUNX1T1	COL5A1	0.2287
MEF2C	CD93	0.2287
YY1	PAPOLA	0.2286
AEBP1	SPOCK1	0.2286
SMARCA4	PCBP2	0.2285
MYBL2	CCNB2	0.2284
AEBP1	COL8A1	0.2284
RREB1	PDE4C	0.2284
TARDBP	L3MBTL1	0.2283
FLI1	TYROBP	0.2282
FLI1	CLEC7A	0.2282
TARDBP	SFPQ	0.2281
IRF8	CSF2RB	0.2279
ZNF587	ZNF587B	0.2279
TARDBP	USP34	0.2279
SMARCA4	ANKRD36B	0.2278
SNAI2	BASP1	0.2277
IRF1	HLA-DMA	0.2276
MAF	ARHGEF6	0.2276
SNAI2	F13A1	0.2276
ZNF224	POGZ	0.2276
SMARCA4	SF1	0.2276
TFEC	BCL2A1	0.2275
SNAI2	GEM	0.2275
TRIM22	IFIT2	0.2275
ZNF160	DSERG1	0.2275
KLF2	SPARC	0.2273
FOXM1	SPAG5	0.2272
FOSB	CTGF	0.2272
TFEC	GZMA	0.2272
ZNF160	ATXN7	0.2272
ZNF140	ZNF268	0.2271
ZNF268	ZNF140	0.2271
AEBP1	RHOBTB3	0.227
MAF	CSF1R	0.227
IRF1	HLA-G	0.2269
RUNX1T1	COL1A1	0.2269
IRF7	HERC5	0.2268
MAF	WIPF1	0.2267
SMARCA4	CHD4	0.2267
TRIM22	APOL3	0.2267
E2F8	KIF15	0.2267
CTBP1	MRFAP1L1	0.2266
TCF4	ANGPTL2	0.2266
ZNF692	SLC25A16	0.2266
AEBP1	PLXDC1	0.2265
FLI1	IFFO1	0.2265
RUNX1T1	FBN1	0.2265
EDF1	TUBB4B	0.2265
HSF2	HDAC2	0.2265
TCF4	COL6A2	0.2265
ZNF160	RUFY2	0.2265
EGR2	EGR3	0.2264
EGR3	EGR2	0.2264
IRF8	ARHGEF6	0.2263
TFEC	PLXNC1	0.2263
EGR1	IER2	0.2262
EGR1	EGR2	0.2262
EGR2	EGR1	0.2262
IRF7	OASL	0.2262
YWHAE	RPA1	0.2262
ZNF665	ZNF83	0.2262
ZNF83	ZNF665	0.2262
HCLS1	SLC31A2	0.2261
RUNX1T1	COL6A2	0.2261
ZNF692	SRSF7	0.2261
FLI1	ARHGDIB	0.226
EGR1	KLF6	0.2259
FLI1	DPYD	0.2259
RUNX1T1	COL6A3	0.2259
TFEC	TAP1	0.2259
KLF6	EGR1	0.2259
CNOT7	R3HCC1	0.2259
ZNF16	EEF1D	0.2259
YWHAZ	MTDH	0.2258
SMAD2	PIAS2	0.2258
SNAI2	CD93	0.2258
ZNF160	RBBP6	0.2258
ZNF160	NOTCH2NL	0.2258
RERE	SLC35E2B	0.2257
MYBL2	DLGAP5	0.2256
CEBPG	PDCD5	0.2256
HMGB2	RACGAP1	0.2256
FOXJ3	KDM4A	0.2255
RREB1	NPIPL3	0.2255
FLI1	SLAMF8	0.2254
HOXA4	SKAP2	0.2254
ZNF160	GOLGA8A	0.2254
ILF2	CKS1B	0.2253
RUNX1T1	COL3A1	0.2253
ZNF384	FBXL14	0.2253
DMTF1	ZNF160	0.2252
FLI1	TLR2	0.2252
ZNF160	DMTF1	0.2252
HMGB1	RPL9	0.2252
AEBP1	MOXD1	0.2251
AEBP1	TCF4	0.2251
TFEC	HMOX1	0.2251
TFEC	MFSD1	0.2251
RBL2	CHD9	0.2251
TCF4	AEBP1	0.2251
AEBP1	BASP1	0.225
ZNF84	ZNF140	0.225
ZNF140	ZNF84	0.225
FOXM1	CCNB2	0.2249
FLI1	ITGAM	0.2249
ZNF250	SCRIB	0.2249
FLI1	VSIG4	0.2248
TFEC	WAS	0.2248
ZNF638	ATRX	0.2248
FLI1	GIMAP5	0.2247
SNAI2	MOXD1	0.2247
ZNF160	PKD1P1	0.2247
PTTG1	NDC80	0.2244
ZNF12	WIPI2	0.2244
NKRF	STAG2	0.2243
SP3	PRPF40A	0.2243
ZNF160	DCLRE1C	0.2243
FOXM1	NDC80	0.2242
FOXM1	MELK	0.2241
FUBP1	NACA	0.224
FLI1	SH2B3	0.2239
MEF2C	SH2B3	0.2239
ZMYM2	PCBP2	0.2239
FUBP1	GOLGA8B	0.2239
STAT1	USP18	0.2238
ZNF184	ZSCAN16	0.2237
SP3	2015-03-07	0.2236
KLF2	ZEB1	0.2236
ZNF692	NACA	0.2236
TFEC	TYMP	0.2235
FOS	CTGF	0.2235
ZBTB43	GAPVD1	0.2233
ZNF384	MLF2	0.2232
ZNF160	ATF7IP	0.2232
NFAT5	FKSG49	0.2232
SMARCA4	HNRNPA1	0.2232
SMARCA4	LOC728093	0.2231
TARDBP	ATP5C1	0.2231
ENO1	PARK7	0.223
ZNF7	VPS28	0.223
MLL	RBBP6	0.223
FLI1	LYZ	0.2229
FLI1	ADAP2	0.2229
IRF7	XAF1	0.2229
ZNF24	TRAPPC8	0.2229
FOXM1	KIF11	0.2228
HCLS1	PLEKHO2	0.2228
HCLS1	YME1L1	0.2228
ATF2	2015-03-07	0.2228
MYBL2	NDC80	0.2226
HCLS1	LILRB2	0.2226
HMGB2	TPX2	0.2226
MAF	CD93	0.2226
ZNF451	LOC100996496	0.2226
PTTG1	MELK	0.2225
TFEC	DPYD	0.2224
TCF4	RHOBTB3	0.2224
ZNF160	ITFG2	0.2224
SMARCA4	LOC100996496	0.2224
MYBL2	EXO1	0.2223
RUNX1T1	CDH11	0.2223
KLF6	FOS	0.2222
FOS	KLF6	0.2222
E2F8	ECT2	0.2222
MEF2C	TGFBI	0.2221
ZNF638	ZC3H11A	0.2221
FUBP1	PKD1P1	0.2221
HMGB1	UBC	0.2221
MEF2C	A2M	0.2219
YY1	BAG5	0.2218
RUNX1	COL5A1	0.2218
ZNF160	TAOK1	0.2218
ZNF224	LOC100996496	0.2218
E2F8	TOP2A	0.2217
ZNF692	KIAA0907	0.2217
TFEC	CXorf21	0.2216
PTTG1	UBE2C	0.2215
TFEC	RHOH	0.2215
YY1	PACS2	0.2214
FLI1	CLEC4A	0.2214
ZNF193	ZSCAN16	0.2214
ZNF160	ATP5C1	0.2214
ZNF160	PILRB	0.2213
SLC30A9	TMEM33	0.2211
PBX2	BAG6	0.2211
FOXJ3	PTPRF	0.2211
IRF1	CXCL11	0.221
ZNF160	LINC00597	0.221
MYBL2	NCAPG	0.2209
PTTG1	TOP2A	0.2209
FLI1	CCR5	0.2209
ZNF160	SENP3	0.2209
AEBP1	PRKG1	0.2208
FLI1	CD48	0.2208
SMARCA4	FBXW12	0.2208
HSF2	TBPL1	0.2207
ZNF268	RSRC2	0.2207
ZNF638	ANKRD36B	0.2207
IRF7	IFIT3	0.2205
KLF6	DUSP1	0.2205
RUNX1	FZD1	0.2205
TRIM22	HLA-A	0.2205
E2F8	KIF11	0.2205
TARDBP	GOLGA8B	0.2205
AEBP1	BMP1	0.2204
SMAD2	PIK3C3	0.2204
FLI1	FCGR2B	0.2204
POU2F1	CEP350	0.2204
SMARCA4	ZC3H7B	0.2204
KLF2	PDGFRA	0.2204
E2F8	KIF4A	0.2204
ZNF84	PRDM4	0.2203
KNTC1	CDC7	0.2203
RUNX1T1	VCAN	0.2202
MEF2C	HMOX1	0.2201
RREB1	SF1	0.2201
E2F8	STIL	0.2201
AEBP1	JAM3	0.22
YY1	DDX24	0.22
PTTG1	CDCA8	0.22
ZNF451	SLC35E1	0.22
SMAD4	PIK3C3	0.2199
E2F8	BUB1	0.2199
MYBL2	CDK1	0.2198
NFIB	DENND4C	0.2198
FUBP1	ATP5C1	0.2198
SMARCA4	WIZ	0.2197
ZNF384	LRP6	0.2197
FUBP1	L3MBTL1	0.2197
TCF12	SF1	0.2197
MLL	ARHGAP32	0.2196
ZNF638	SRRM2	0.2196
AEBP1	EHD2	0.2195
STAT1	HLA-B	0.2194
FOXM1	EXO1	0.2193
JUN	FOSB	0.2192
FOSB	JUN	0.2192
ZNF451	SLC25A16	0.2192
MAF	ITGAM	0.2191
CNOT7	INTS9	0.2191
RERE	SPEN	0.219
MAF	EVI2A	0.219
ZNF451	PCBP2	0.2189
E2F8	NEK2	0.2189
FOSB	KLF6	0.2188
KLF6	FOSB	0.2188
E2F8	KPNA2	0.2188
YWHAZ	AZIN1	0.2187
MLXIP	ATP2A2	0.2187
IRF7	IFI44L	0.2187
HMGB1	RPS23	0.2187
ZNF551	ZNF587B	0.2186
FUBP1	USP34	0.2186
FLI1	GPR183	0.2184
ZNF292	KIAA1009	0.2184
ILF2	CACYBP	0.2183
TFEC	SLAMF7	0.2183
HMGB1	RPS28	0.2183
SMARCA4	NUMA1	0.2183
AEBP1	CYR61	0.2182
HCLS1	BIN2	0.2182
MLL	SON	0.2182
ZNF451	SUZ12P1	0.2182
FOXM1	CDK1	0.2181
ZNF292	PNISR	0.2181
ZNF160	SMARCA4	0.2181
SMARCA4	ZNF160	0.2181
RUNX1T1	COL6A1	0.218
SNAI2	GLIPR1	0.218
FOXM1	KIF14	0.2179
SMARCA4	DNMT1	0.2179
SALL2	FXYD6	0.2179
ZNF160	RUFY3	0.2179
SMARCA4	RIOK3	0.2179
AEBP1	RECK	0.2178
MNT	KIAA0664	0.2178
MLL	SRRM2	0.2178
ZNF148	MSL2	0.2177
TFEC	ENTPD1	0.2177
ZNF395	PPP2CB	0.2177
IRF1	TYMP	0.2176
MLL	NKTR	0.2176
SNAI2	RECK	0.2176
TRIM22	CD38	0.2176
RREB1	RUFY2	0.2176
ZNF692	USP34	0.2175
RUNX1T1	COL5A2	0.2174
ZNF160	PPFIBP1	0.2174
ZNF24	SLC39A6	0.2172
RREB1	SLC25A16	0.2172
SMAD2	MBD1	0.217
MBD1	SMAD2	0.217
IRF7	OAS1	0.217
STAT1	IFI27	0.217
JUN	NR4A1	0.2169
NR4A1	JUN	0.2169
MAF	EVI2B	0.2169
RUNX1	BGN	0.2169
TFEC	APOC2	0.2167
MAF	FCGR2A	0.2167
ZMYM2	ANKRD36B	0.2167
HMGB1	RPL30	0.2167
RREB1	FBXW12	0.2167
JUN	EGR1	0.2166
EGR1	JUN	0.2166
PTTG1	EZH2	0.2166
RUNX1	VCAN	0.2166
PAX8	PPFIBP1	0.2166
ZNF160	ZNF83	0.2166
ZNF83	ZNF160	0.2166
SNAI2	ELTD1	0.2165
ZNF44	SMARCA4	0.2165
SMARCA4	ZNF44	0.2165
AEBP1	SPATS2L	0.2164
STAT4	TRBC1	0.2164
ZNF160	KIAA0754	0.2163
KNTC1	RFC5	0.2162
TFEC	PDE4B	0.2162
ZNF160	CTTN	0.2162
ZNF16	VPS28	0.2162
AEBP1	VGLL3	0.2161
MAF	MSR1	0.2161
ZNF160	MED13L	0.2161
TRIM22	PSMB8	0.216
PAX8	RUFY3	0.216
ZNF692	HNRPDL	0.216
FOXM1	KIF20A	0.2158
KLF2	PDLIM3	0.2158
ZNF274	ZNF544	0.2157
ZNF264	ZNF587	0.2157
ZNF160	PCNX	0.2157
ZNF544	ZNF274	0.2157
ZNF587	ZNF264	0.2157
HMGB2	KIF18B	0.2156
ZMYM2	LOC728093	0.2156
ZNF160	MAGI1	0.2156
AEBP1	RUNX1T1	0.2154
HCLS1	MFSD1	0.2154
RUNX1T1	AEBP1	0.2154
AEBP1	MRC2	0.2153
RUNX1T1	SPARC	0.2153
E2F8	FBXO5	0.2153
POU2F1	ZNF638	0.2152
STAT1	CD38	0.2152
ZNF638	POU2F1	0.2152
STAT4	CD2	0.2151
ZNF222	ZNF45	0.2151
ZNF292	DOPEY1	0.2151
SNAI2	VGLL3	0.2151
ZNF45	ZNF222	0.2151
FLI1	TFEC	0.215
TFEC	TGFBI	0.215
TFEC	FLI1	0.215
FOXM1	CCNA2	0.2149
MEF2C	LMO2	0.2149
AEBP1	MICAL2	0.2148
RUNX1	COL1A1	0.2148
MTA1	AKT1	0.2148
ZNF160	RBM41	0.2148
TCF12	LOC100996496	0.2148
MLXIP	MED13L	0.2147
MAF	SLCO2B1	0.2147
SNAI2	BMP1	0.2147
ZKSCAN1	TRRAP	0.2147
ZNF426	CDC37	0.2145
RREB1	LOC728093	0.2145
UBN1	NAGPA	0.2144
MAF	TGFBI	0.2144
ZNF638	ILF3	0.2144
FUBP1	SFPQ	0.2144
KLF2	FBN1	0.2143
RUNX1	MMP2	0.2141
FLI1	MAF	0.214
MAF	FLI1	0.214
HMGB1	RPL7	0.214
RUNX1T1	PDGFRA	0.2139
MAF	PTPRC	0.2139
RERE	ARID1A	0.2138
AEBP1	CILP	0.2138
FLI1	LILRB2	0.2138
RUNX1T1	EDNRA	0.2138
ZNF638	RSRC2	0.2138
RUNX1T1	COL1A2	0.2137
ZNF667	ZNF551	0.2137
HMGB2	KIF15	0.2137
ZNF551	ZNF667	0.2137
ATF2	PPIG	0.2137
SNAI2	RHOBTB3	0.2137
ZNF329	ZSCAN18	0.2137
TFEC	IL2RB	0.2136
STAT1	HLA-E	0.2136
ZNF384	WBP11	0.2136
HOXA10	HOXA5	0.2136
HOXA5	HOXA10	0.2136
ZNF160	GOLGA8B	0.2136
ZMYM2	ATP5C1	0.2135
FUBP1	FNBP4	0.2134
HMGB2	NEIL3	0.2133
ZNF160	NFATC2IP	0.2133
FLI1	TRAF3IP3	0.2132
E2F8	DLGAP5	0.2132
AEBP1	CD93	0.2131
FOXM1	TIMELESS	0.2131
CNBP	MRPL3	0.2131
TCF4	LHFP	0.2131
ZNF160	KIAA0485	0.2131
ZNF160	CSAD	0.213
SMARCA4	CCZ1B	0.213
MAF	CD14	0.2129
IRF1	TAPBP	0.2128
HCLS1	TNFRSF1B	0.2128
ZNF638	LUC7L3	0.2128
HCLS1	APOC2	0.2127
FLI1	TRBC1	0.2127
POU2F1	NKTR	0.2127
ZNF451	RUFY2	0.2127
ZNF12	FTSJ2	0.2127
HCLS1	HLA-DPB1	0.2126
HCLS1	IL2RB	0.2126
TCF4	CALD1	0.2126
ZMYM2	RUFY3	0.2126
SMARCA4	USP34	0.2126
KLF2	LHFP	0.2126
IKZF1	PTPRC	0.2125
ZNF12	EIF2AK1	0.2125
MAF	ZEB2	0.2124
STAT1	HLA-A	0.2124
ELF1	AKAP11	0.2124
FUBP1	KIAA0907	0.2124
RREB1	TRAPPC10	0.2124
TFEC	GZMK	0.2123
HMGB2	NDC80	0.2123
MAF	GIMAP6	0.2123
RUNX1T1	MMP2	0.2122
MLL	ZNF160	0.2121
ZNF160	MLL	0.2121
E2F3	NUP153	0.212
YWHAE	CRK	0.212
GATAD1	AKAP9	0.212
HCLS1	MPP1	0.2119
TFEC	GBP1	0.2119
ZNF160	FASTKD2	0.2118
ZNF268	SFSWAP	0.2117
ZMYM2	FASTKD2	0.2117
ZNF271	SLC39A6	0.2116
HMGB1	RPS27	0.2116
PLAG1	CHCHD7	0.2115
ZBTB43	SET	0.2114
MYBL2	AURKB	0.2113
FUBP1	ZNF692	0.2113
ZNF160	TAF1D	0.2113
ZNF544	ZNF419	0.2113
ZNF692	FUBP1	0.2113
IRF1	SQRDL	0.2112
HCLS1	LCP1	0.2112
TFEC	SDS	0.2111
NFAT5	PDE4C	0.2111
ZNF451	GOLGA8A	0.2111
MEF2C	MAF	0.211
PEG3	GATM	0.211
MAF	MEF2C	0.211
MLL	SIK3	0.211
STAT4	TRAC	0.2109
TFEC	HLA-DPB1	0.2109
TFEC	CORO1A	0.2109
NFAT5	ZNF721	0.2109
TFDP1	CDC16	0.2109
CNOT8	TTC1	0.2108
FOXK2	TBCD	0.2108
SMAD2	NARS	0.2108
ZMYM2	PPFIBP1	0.2108
KLF2	BGN	0.2108
MAFB	OLFML2B	0.2106
KLF2	AQP1	0.2106
ZNF692	NSUN5P1	0.2106
TARDBP	NPIP	0.2106
PTTG1	KIAA0101	0.2105
CEBPD	ZFP36	0.2105
ZNF184	ZKSCAN4	0.2105
KLF2	RAB31	0.2105
PTTG1	AURKA	0.2104
ZNF224	LOC728093	0.2104
ZNF692	LOC100996496	0.2104
TCF7L1	IL15	0.2104
PRDM2	DNAJC16	0.2103
ZNF224	SLC25A16	0.2103
YWHAZ	EMC2	0.2102
AEBP1	PCSK5	0.2102
IRF1	CFB	0.2102
ZNF160	EIF3M	0.2102
AEBP1	RUNX1	0.2101
RUNX1	AEBP1	0.2101
FLI1	F13A1	0.21
ZMYM2	POLR2J4	0.21
SNAPC4	RALGDS	0.21
ZNF692	RPL37A	0.21
PTTG1	TPX2	0.2099
ZNF692	TRA2A	0.2099
HMGB2	UBE2C	0.2098
ZNF224	SF1	0.2098
FLI1	NPL	0.2097
CREB3	CHMP5	0.2097
ZNF160	RPL5	0.2097
IRF1	HLA-DRA	0.2096
SMAD2	MEX3C	0.2096
EDF1	COBRA1	0.2096
ZMYM2	NKTR	0.2096
STAT1	NMI	0.2096
TCF21	ABCA8	0.2095
TFEC	FCGR3B	0.2095
SUPT6H	TNFAIP1	0.2095
IRF7	LAMP3	0.2095
GATAD2A	ATP13A1	0.2095
FOXK2	HGS	0.2094
DMTF1	SFPQ	0.2094
ZNF451	PDE4C	0.2094
NFYB	BRAP	0.2094
RBL2	FTO	0.2093
E2F8	KIF23	0.2093
E2F8	CENPA	0.2093
ETV7	TAP1	0.2093
PTTG1	DEPDC1	0.2092
ZNF160	SRSF11	0.2092
IRF1	IL2RB	0.2091
AEBP1	PMEPA1	0.209
HMGB2	KIF2C	0.209
TCF12	NKTR	0.209
E2F8	ZWINT	0.209
MYBL2	GTSE1	0.2089
CTCF	SF3B3	0.2089
HMGB2	MLF1IP	0.2089
HMGB1	RPL19	0.2089
IRF1	LCP2	0.2088
MBD1	NARS	0.2088
PBX1	TPR	0.2088
ZNF292	CDK19	0.2088
CNOT7	BIN3	0.2088
MAF	C3AR1	0.2087
RREB1	HNRNPL	0.2087
HCLS1	FCGR3B	0.2086
NFIC	PIP5K1C	0.2086
NFAT5	NKTR	0.2086
TFEC	LPAR6	0.2085
ZNF638	FKSG49	0.2085
TRIM22	APOBEC3G	0.2085
TRIM22	B2M	0.2085
CTBP2	SLC35E1	0.2085
ZMYM2	NUMA1	0.2084
AEBP1	WIPF1	0.2083
HSF1	FBXL6	0.2083
TFEC	HLA-DMB	0.2083
TFEC	SELL	0.2083
HMGB2	ASPM	0.2083
ZNF160	TMEM63A	0.2083
E2F8	NUSAP1	0.2083
NFE2L1	KPNB1	0.2082
MLL	ZNF638	0.2082
SALL2	NREP	0.2082
ZNF638	MLL	0.2082
AEBP1	LMOD1	0.2081
IRF7	IFIT1	0.2081
MTA1	BAG5	0.2081
SMARCA4	PGF	0.2081
ZNF292	ORC3	0.208
ZNF451	GOLGA4	0.208
ZMYM2	PDCD6	0.2079
ZNF160	CFLAR	0.2079
MAFB	TGFBI	0.2079
IRF7	IFIT2	0.2078
YBX1	PPIH	0.2078
HMGB2	MCM10	0.2078
ZNF202	MSANTD2	0.2077
ZMYM2	RBM26	0.2077
TFDP1	PCID2	0.2077
TCF7L1	FXYD6	0.2077
TCF7L1	EFS	0.2075
TCF4	MAP4K4	0.2074
ZMYM4	SFPQ	0.2073
MLXIP	GOLGA3	0.2073
PBX2	AGPAT1	0.2073
ZNF93	ZNF492	0.2073
GAS7	ZEB1	0.2072
IRF1	UBE2L6	0.2072
ATF2	TLK1	0.2072
FUBP1	TAF1D	0.2072
HMGB1	RPL17	0.2072
IRF1	GZMB	0.2071
BRPF1	SETD5	0.2071
VEZF1	COIL	0.2069
NFAT5	LRRFIP1	0.2069
CNOT8	RARS	0.2068
BRD8	MATR3	0.2068
TFEC	SPP1	0.2068
TCF12	LOC728093	0.2068
PTTG1	ASPM	0.2067
TFEC	CD74	0.2067
MLL	EXPH5	0.2067
SALL2	ZNF219	0.2067
[truncated: 177,573 more rows]
